# Supplementary material for: Antimicrobial Susceptibility Profiles of Pasteurella multocida Isolates from Clinical Cases of Waterfowl in Hungary between 2022 and 2023
Source: Vet Sci. 2024 Apr 28;11(5):194. doi: 10.3390/vetsci11050194 (PMC11125817; doi:10.3390/vetsci11050194)
Supplement: Supplementary file 1 [file vetsci-11-00194-s001.zip]

Archive with 1 entries (1 files):
- vetsci-2953424-supplementary.pdf
